# Supplementary material for: Unmasking Retinitis Pigmentosa complex cases by a whole genome sequencing algorithm based on open-access tools: hidden recessive inheritance and potential oligogenic variants
Source: J Transl Med. 2020 Feb 12;18:73. doi: 10.1186/s12967-020-02258-3 (PMC7014749; doi:10.1186/s12967-020-02258-3)
Supplement: Supplementary file 1 — Additional file 1: Table S1. List of genes associated with IRD according to Retinal Information Network [5]. This list of 274 genes was used in the prioritization of variants during the application of the “IRD genes filtering”. [file 12967_2020_2258_MOESM1_ESM.xlsx]

## Sheet: Hoja1
Table S1. List of genes associated with inherited retinal dystrophies according to Retinal Information Network (RetNet). This list of 274 genes was used in the prioritization of variants during the application of the "IRD genes filtering".
Gene	Disease category/ies
ABCA4	Cone or cone-rod dystrophy, autosomal recessive; Macular degeneration, autosomal recessive; Retinitis pigmentosa, autosomal recessive; Age-related macular degeneration (AMD)
ABCC6	Syndromic/systemic diseases with retinopathy, autosomal dominant; Syndromic/systemic diseases with retinopathy, autosomal recessive
ABHD12	Syndromic/systemic diseases with retinopathy, autosomal recessive; Usher syndrome, autosomal recessive
ACBD5	Syndromic/systemic diseases with retinopathy, autosomal recessive
ACO2	Syndromic/systemic diseases with retinopathy, autosomal recessive; Optic atrophy, autosomal recessive
ADAM9	Cone or cone-rod dystrophy, autosomal recessive
ADAMTS18	Syndromic/systemic diseases with retinopathy, autosomal recessive
ADGRV1	Usher syndrome, autosomal recessive
ADIPOR1	Syndromic/systemic diseases with retinopathy, autosomal recessive; Bardet-Biedl syndrome, autosomal recessive; Retinitis pigmentosa, autosomal dominant
AFG3L2	Syndromic/systemic diseases with retinopathy, autosomal dominant; Syndromic/systemic diseases with retinopathy, autosomal recessive; Optic atrophy, autosomal dominant
AGBL5	Retinitis pigmentosa, autosomal recessive
AHI1	Syndromic/systemic diseases with retinopathy, autosomal recessive
AHR	Retinitis pigmentosa, autosomal recessive
AIPL1	Cone or cone-rod dystrophy, autosomal dominant; Leber congenital amaurosis, autosomal recessive
ALMS1	Syndromic/systemic diseases with retinopathy, autosomal recessive
ARHGEF18	Retinitis pigmentosa, autosomal recessive
ARL2BP	Retinitis pigmentosa, autosomal recessive
ARL3	Retinitis pigmentosa, autosomal dominant
ARL6	Bardet-Biedl syndrome, autosomal recessive Retinitis pigmentosa, autosomal recessive
ARMS2	Age-related macular degeneration (AMD)
ARSG	Usher syndrome, autosomal recessive
ASRGL1	Other retinopathy, autosomal recessive
ATF6	Cone or cone-rod dystrophy, autosomal recessive
ATXN7	Syndromic/systemic diseases with retinopathy, autosomal dominant
BBIP1	Bardet-Biedl syndrome, autosomal recessive
BBS1	Bardet-Biedl syndrome, autosomal recessive Retinitis pigmentosa, autosomal recessive
BBS10	Bardet-Biedl syndrome, autosomal recessive
BBS12	Bardet-Biedl syndrome, autosomal recessive
BBS2	Bardet-Biedl syndrome, autosomal recessive Retinitis pigmentosa, autosomal recessive
BBS4	Bardet-Biedl syndrome, autosomal recessive
BBS5	Bardet-Biedl syndrome, autosomal recessive
BBS7	Bardet-Biedl syndrome, autosomal recessive
BBS9	Bardet-Biedl syndrome, autosomal recessive
BEST1	Retinitis pigmentosa, autosomal dominant; Retinitis pigmentosa, autosomal recessive; Other retinopathy, autosomal recessive; Macular degeneration, autosomal dominant; Other retinopathy, autosomal dominant
C12orf65	Other retinopathy, autosomal recessive
C1QTNF5	Macular degeneration, autosomal dominant
C2	Age-related macular degeneration (AMD)
C21orf2	Cone or cone-rod dystrophy, autosomal recessive
C2orf71	Retinitis pigmentosa, autosomal recessive
C3	Age-related macular degeneration (AMD)
C8orf37	Bardet-Biedl syndrome, autosomal recessive; Cone or cone-rod dystrophy, autosomal recessive; Retinitis pigmentosa, autosomal recessive
CA4	Retinitis pigmentosa, autosomal dominant
CABP4	Leber congenital amaurosis, autosomal recessive; Congenital stationary night blindness, autosomal recessive
CACNA1F	Cone or cone-rod dystrophy, X-linked; Congenital stationary night blindness, X-linked; Other retinopathy, X-linked
CACNA2D4	Cone or cone-rod dystrophy, autosomal recessive
CAPN5	Other retinopathy, autosomal dominant
CC2D2A	Syndromic/systemic diseases with retinopathy, autosomal recessive
CCT2	Leber congenital amaurosis, autosomal recessive
CDH23	Usher syndrome, autosomal recessive; Deafness alone or syndromic, autosomal recessive
CDH3	Other retinopathy, autosomal recessive
CDHR1	Cone or cone-rod dystrophy, autosomal recessive
CEP164	Syndromic/systemic diseases with retinopathy, autosomal recessive
CEP19	Bardet-Biedl syndrome, autosomal recessive
CEP250	Usher syndrome, autosomal recessive
CEP290	Bardet-Biedl syndrome, autosomal recessive; Leber congenital amaurosis, autosomal recessive; Syndromic/systemic diseases with retinopathy, autosomal recessive
CEP78	Cone or cone-rod dystrophy, autosomal recessive; Usher syndrome, autosomal recessive
CERKL	Cone or cone-rod dystrophy, autosomal recessive; Retinitis pigmentosa, autosomal recessive
CFB	Age-related macular degeneration (AMD)
CFH	Macular degeneration, autosomal recessive; Age-related macular degeneration (AMD)
CHM	Other retinopathy, X-linked
CIB2	Deafness alone or syndromic, autosomal recessive; Usher syndrome, autosomal recessive
CLCC1	Retinitis pigmentosa, autosomal recessive
CLN3	Syndromic/systemic diseases with retinopathy, autosomal recessive
CLRN1	Retinitis pigmentosa, autosomal recessive; Usher syndrome, autosomal recessive
CLUAP1	Leber congenital amaurosis, autosomal recessive
CNGA1	Retinitis pigmentosa, autosomal recessive
CNGA3	Cone or cone-rod dystrophy, autosomal recessive Other retinopathy, autosomal recessive
CNGB1	Retinitis pigmentosa, autosomal recessive
CNGB3	Cone or cone-rod dystrophy, autosomal recessive; Other retinopathy, autosomal recessive
CNNM4	Cone or cone-rod dystrophy, autosomal recessive Other retinopathy, autosomal recessive
COL11A1	Syndromic/systemic diseases with retinopathy, autosomal dominant
COL2A1	Syndromic/systemic diseases with retinopathy, autosomal dominant
COL9A1	Syndromic/systemic diseases with retinopathy, autosomal recessive
CRB1	Leber congenital amaurosis, autosomal recessive; Retinitis pigmentosa, autosomal recessive; Other retinopathy, autosomal dominant
CRX	Cone or cone-rod dystrophy, autosomal dominant; Leber congenital amaurosis, autosomal recessive; Retinitis pigmentosa, autosomal dominant
CSPP1	Syndromic/systemic diseases with retinopathy, autosomal recessive
CTNNA1	Macular degeneration, autosomal dominant
CYP4V2	Retinitis pigmentosa, autosomal recessive; Other retinopathy, autosomal recessive
DFNB31	Deafness alone or syndromic, autosomal recessive; Usher syndrome, autosomal recessive
DHDDS	Retinitis pigmentosa, autosomal recessive
DHX38	Retinitis pigmentosa, autosomal recessive
DMD	Other retinopathy, X-linked
DRAM2	Macular degeneration, autosomal recessive
DTHD1	Leber congenital amaurosis, autosomal recessive
EFEMP1	Macular degeneration, autosomal dominant
ELOVL1	Other retinopathy, autosomal dominant
ELOVL4	Macular degeneration, autosomal dominant; Syndromic/systemic diseases with retinopathy, autosomal recessive
EMC1	Retinitis pigmentosa, autosomal recessive
ERCC6	Age-related macular degeneration (AMD)
ESPN	Deafness alone or syndromic, autosomal dominant; Deafness alone or syndromic, autosomal recessive; Usher syndrome, autosomal recessive
EXOSC2	Syndromic/systemic diseases with retinopathy, autosomal recessive
EYS	Retinitis pigmentosa, autosomal recessive
FAM161A	Retinitis pigmentosa, autosomal recessive
FBLN5	Age-related macular degeneration (AMD)
FLVCR1	Syndromic/systemic diseases with retinopathy, autosomal recessive
FSCN2	Macular degeneration, autosomal dominant; Retinitis pigmentosa, autosomal dominant
FZD4	Other retinopathy, autosomal dominant
GDF6	Leber congenital amaurosis, autosomal recessive
GNAT1	Congenital stationary night blindness, autosomal dominant; Congenital stationary night blindness, autosomal recessive
GNAT2	Cone or cone-rod dystrophy, autosomal recessive
GNB3	Congenital stationary night blindness, autosomal recessive
GNPTG	Syndromic/systemic diseases with retinopathy, autosomal recessive
GPR125	Retinitis pigmentosa, autosomal recessive
GPR179	Congenital stationary night blindness, autosomal recessive
GRK1	Congenital stationary night blindness, autosomal recessive
GRM6	Congenital stationary night blindness, autosomal recessive
GUCA1A	Cone or cone-rod dystrophy, autosomal dominant
GUCA1B	Macular degeneration, autosomal dominant; Retinitis pigmentosa, autosomal dominant
GUCY2D	Cone or cone-rod dystrophy, autosomal dominant; Leber congenital amaurosis, autosomal recessive
HARS	Syndromic/systemic diseases with retinopathy, autosomal recessive; Usher syndrome, autosomal recessive
HGSNAT	Retinitis pigmentosa, autosomal recessive; Syndromic/systemic diseases with retinopathy, autosomal recessive
HK1	Retinitis pigmentosa, autosomal dominant
HMCN1	Macular degeneration, autosomal dominant; Age-related macular degeneration (AMD)
HMX1	Syndromic/systemic diseases with retinopathy, autosomal recessive
HTRA1	Age-related macular degeneration (AMD)
IDH3B	Retinitis pigmentosa, autosomal recessive
IFT140	Leber congenital amaurosis, autosomal recessive; Retinitis pigmentosa, autosomal recessive; Syndromic/systemic diseases with retinopathy, autosomal recessive
IFT172	Bardet-Biedl syndrome, autosomal recessive; Retinitis pigmentosa, autosomal recessive
IFT27	Bardet-Biedl syndrome, autosomal recessive
IFT81	Cone or cone-rod dystrophy, autosomal recessive; Syndromic/systemic diseases with retinopathy, autosomal recessive
IMPDH1	Leber congenital amaurosis, autosomal dominant; Retinitis pigmentosa, autosomal dominant
IMPG1	Macular degeneration, autosomal dominant; Macular degeneration, autosomal recessive; Retinitis pigmentosa, autosomal dominant
IMPG2	Retinitis pigmentosa, autosomal recessive
INPP5E	Bardet-Biedl syndrome, autosomal recessive; Syndromic/systemic diseases with retinopathy, autosomal recessive
INVS	Syndromic/systemic diseases with retinopathy, autosomal recessive
IQCB1	Leber congenital amaurosis, autosomal recessive; Syndromic/systemic diseases with retinopathy, autosomal recessive
ITM2B	Other retinopathy, autosomal dominant
JAG1	Syndromic/systemic diseases with retinopathy, autosomal dominant
KCNJ13	Bardet-Biedl syndrome, autosomal recessive; Leber congenital amaurosis, autosomal recessive; Syndromic/systemic diseases with retinopathy, autosomal dominant
KCNV2	Cone or cone-rod dystrophy, autosomal recessive
KIAA1549	Retinitis pigmentosa, autosomal recessive
KIF11	Syndromic/systemic diseases with retinopathy, autosomal dominant
KIZ	Retinitis pigmentosa, autosomal recessive
KLHL7	Retinitis pigmentosa, autosomal dominant
LAMA1	Syndromic/systemic diseases with retinopathy, autosomal recessive
LCA5	Leber congenital amaurosis, autosomal recessive
LRAT	Leber congenital amaurosis, autosomal recessive; Retinitis pigmentosa, autosomal recessive
LRIT3	Congenital stationary night blindness, autosomal recessive
LRP5	Syndromic/systemic diseases with retinopathy, autosomal recessive; Other retinopathy, autosomal dominant; Other retinopathy, autosomal recessive
LZTFL1	Bardet-Biedl syndrome, autosomal recessive
MAK	Retinitis pigmentosa, autosomal recessive
MAPKAPK3	Other retinopathy, autosomal dominant
MERTK	Retinitis pigmentosa, autosomal recessive
MFN2	Optic atrophy, autosomal dominant; Syndromic/systemic diseases with retinopathy, autosomal dominant
MFRP	Other retinopathy, autosomal recessive
MFSD8	Macular degeneration, autosomal recessive
MIR204	Other retinopathy, autosomal dominant
MKKS	Bardet-Biedl syndrome, autosomal recessive
MKS1	Bardet-Biedl syndrome, autosomal recessive; Syndromic/systemic diseases with retinopathy, autosomal recessive
MTTP	Syndromic/systemic diseases with retinopathy, autosomal recessive
MVK	Retinitis pigmentosa, autosomal recessive; Other retinopathy, autosomal recessive
MYO7A	Deafness alone or syndromic, autosomal recessive; Usher syndrome, autosomal recessive
NBAS	Optic atrophy, autosomal recessive; Other retinopathy, autosomal recessive
NDP	Other retinopathy, X-linked; Retinopathy of prematurity (ROP)
NEK2	Retinitis pigmentosa, autosomal recessive
NEUROD1	Retinitis pigmentosa, autosomal recessive
NMNAT1	Leber congenital amaurosis, autosomal recessive
NPHP1	Bardet-Biedl syndrome, autosomal recessive; Syndromic/systemic diseases with retinopathy, autosomal recessive
NPHP3	Syndromic/systemic diseases with retinopathy, autosomal recessive
NPHP4	Syndromic/systemic diseases with retinopathy, autosomal recessive
NR2E3	Retinitis pigmentosa, autosomal dominant; Retinitis pigmentosa, autosomal recessive; Other retinopathy, autosomal recessive
NR2F1	Optic atrophy, autosomal dominant
NRL	Retinitis pigmentosa, autosomal dominant; Retinitis pigmentosa, autosomal recessive
NYX	Congenital stationary night blindness, X-linked
OAT	Other retinopathy, autosomal recessive
OFD1	Retinitis pigmentosa, X-linked; Syndromic/systemic diseases with retinopathy, X-linked
OPA1	Optic atrophy, autosomal dominant
OPA3	Syndromic/systemic diseases with retinopathy, autosomal dominant; Syndromic/systemic diseases with retinopathy, autosomal recessive
OPN1LW	Other retinopathy, X-linked
OPN1MW	Other retinopathy, X-linked
OPN1SW	Other retinopathy, autosomal dominant
OTX2	Leber congenital amaurosis, autosomal dominant; Macular degeneration, autosomal dominant
PANK2	Syndromic/systemic diseases with retinopathy, autosomal recessive
PAX2	Syndromic/systemic diseases with retinopathy, autosomal dominant
PCDH15	Deafness alone or syndromic, autosomal recessive; Usher syndrome, autosomal recessive
PCYT1A	Syndromic/systemic diseases with retinopathy, autosomal recessive
PDE6A	Retinitis pigmentosa, autosomal recessive
PDE6B	Congenital stationary night blindness, autosomal dominant; Retinitis pigmentosa, autosomal recessive
PDE6C	Cone or cone-rod dystrophy, autosomal recessive
PDE6G	Retinitis pigmentosa, autosomal recessive
PDE6H	Cone or cone-rod dystrophy, autosomal recessive
PDZD7	Deafness alone or syndromic, autosomal recessive
PEX1	Syndromic/systemic diseases with retinopathy, autosomal recessive
PEX2	Syndromic/systemic diseases with retinopathy, autosomal recessive
PEX7	Syndromic/systemic diseases with retinopathy, autosomal recessive
PGK1	Other retinopathy, X-linked
PHYH	Syndromic/systemic diseases with retinopathy, autosomal recessive
PITPNM3	Cone or cone-rod dystrophy, autosomal dominant
PLA2G5	Other retinopathy, autosomal recessive
PLK4	Syndromic/systemic diseases with retinopathy, autosomal recessive
PNPLA6	Syndromic/systemic diseases with retinopathy, autosomal recessive
POC1B	Cone or cone-rod dystrophy, autosomal recessive; Syndromic/systemic diseases with retinopathy, autosomal recessive
POC5	Syndromic/systemic diseases with retinopathy, autosomal recessive
POMGNT1	Retinitis pigmentosa, autosomal recessive
PRCD	Retinitis pigmentosa, autosomal recessive
PRDM13	Chorioretinal atrophy or degeneration, autosomal dominant; Macular degeneration, autosomal dominant
PROM1	Cone or cone-rod dystrophy, autosomal dominant; Macular degeneration, autosomal dominant; Retinitis pigmentosa, autosomal recessive; Other retinopathy, autosomal recessive
PRPF3	Retinitis pigmentosa, autosomal dominant
PRPF31	Retinitis pigmentosa, autosomal dominant
PRPF4	Retinitis pigmentosa, autosomal dominant
PRPF6	Retinitis pigmentosa, autosomal dominant
PRPF8	Retinitis pigmentosa, autosomal dominant
PRPH2	Cone or cone-rod dystrophy, autosomal dominant; Leber congenital amaurosis, autosomal recessive; Macular degeneration, autosomal dominant; Retinitis pigmentosa, autosomal dominant
PRPS1	Syndromic/systemic diseases with retinopathy, autosomal recessive
RAB28	Cone or cone-rod dystrophy, autosomal recessive
RAX2	Cone or cone-rod dystrophy, autosomal recessive; Age-related macular degeneration (AMD)
RB1	Other retinopathy, autosomal dominant
RBP3	Retinitis pigmentosa, autosomal recessive
RBP4	Other retinopathy, autosomal recessive
RCBTB1	Other retinopathy, autosomal dominant; Other retinopathy, autosomal recessive
RD3	Leber congenital amaurosis, autosomal recessive
RDH11	Syndromic/systemic diseases with retinopathy, autosomal recessive
RDH12	Leber congenital amaurosis, autosomal recessive; Retinitis pigmentosa, autosomal dominant
RDH5	Cone or cone-rod dystrophy, autosomal recessive; Congenital stationary night blindness, autosomal recessive
REEP6	Retinitis pigmentosa, autosomal recessive
RGR	Chorioretinal atrophy or degeneration, autosomal dominant; Retinitis pigmentosa, autosomal recessive
RGS9	Other retinopathy, autosomal recessive
RGS9BP	Other retinopathy, autosomal recessive
RHO	Congenital stationary night blindness, autosomal dominant; Retinitis pigmentosa, autosomal dominant; Retinitis pigmentosa, autosomal recessive
RIMS1	Cone or cone-rod dystrophy, autosomal dominant
RLBP1	Retinitis pigmentosa, autosomal recessive; Other retinopathy, autosomal recessive
ROM1	Retinitis pigmentosa, autosomal dominant
RP1	Retinitis pigmentosa, autosomal dominant; Retinitis pigmentosa, autosomal recessive
RP1L1	Macular degeneration, autosomal dominant; Retinitis pigmentosa, autosomal recessive
RP2	Retinitis pigmentosa, X-linked
RP9	Retinitis pigmentosa, autosomal dominant
RPE65	Leber congenital amaurosis, autosomal recessive; Retinitis pigmentosa, autosomal dominant; Retinitis pigmentosa, autosomal recessive
RPGR	Cone or cone-rod dystrophy, X-linked; Retinitis pigmentosa, X-linked; Macular degeneration, X-linked
RPGRIP1	Cone or cone-rod dystrophy, autosomal recessive; Leber congenital amaurosis, autosomal recessive
RPGRIP1L	Syndromic/systemic diseases with retinopathy, autosomal recessive
RS1	Other retinopathy, X-linked
RTN4IP1	Optic atrophy, autosomal recessive
SAG	Congenital stationary night blindness, autosomal recessive; Retinitis pigmentosa, autosomal dominant; Retinitis pigmentosa, autosomal recessive
SAMD11	Retinitis pigmentosa, autosomal recessive
SDCCAG8	Bardet-Biedl syndrome, autosomal recessive; Syndromic/systemic diseases with retinopathy, autosomal recessive
SEMA4A	Cone or cone-rod dystrophy, autosomal dominant; Retinitis pigmentosa, autosomal dominant
SLC24A1	Congenital stationary night blindness, autosomal recessive
SLC25A46	Syndromic/systemic diseases with retinopathy, autosomal recessive
SLC7A14	Retinitis pigmentosa, autosomal recessive
SNRNP200	Retinitis pigmentosa, autosomal dominant
SPATA7	Leber congenital amaurosis, autosomal recessive; Retinitis pigmentosa, autosomal recessive
SPP2	Retinitis pigmentosa, autosomal dominant
TEAD1	Chorioretinal atrophy or degeneration, autosomal dominant
TIMM8A	Optic atrophy, X-linked; Syndromic/systemic diseases with retinopathy, X-linked
TIMP3	Macular degeneration, autosomal dominant
TLR3	Age-related macular degeneration (AMD)
TLR4	Age-related macular degeneration (AMD)
TMEM126A	Optic atrophy, autosomal recessive
TMEM216	Syndromic/systemic diseases with retinopathy, autosomal recessive
TMEM237	Syndromic/systemic diseases with retinopathy, autosomal recessive
TOPORS	Retinitis pigmentosa, autosomal dominant
TREX1	Syndromic/systemic diseases with retinopathy, autosomal dominant
TRIM32	Bardet-Biedl syndrome, autosomal recessive
TRNT1	Retinitis pigmentosa, autosomal recessive; Syndromic/systemic diseases with retinopathy, autosomal recessive
TRPM1	Congenital stationary night blindness, autosomal recessive
TSPAN12	Other retinopathy, autosomal dominant
TTC8	Bardet-Biedl syndrome, autosomal recessive; Retinitis pigmentosa, autosomal recessive
TTLL5	Cone or cone-rod dystrophy, autosomal recessive
TTPA	Syndromic/systemic diseases with retinopathy, autosomal recessive
TUB	Syndromic/systemic diseases with retinopathy, autosomal recessive
TUBGCP4	Syndromic/systemic diseases with retinopathy, autosomal recessive
TUBGCP6	Syndromic/systemic diseases with retinopathy, autosomal recessive
TULP1	Leber congenital amaurosis, autosomal recessive; Retinitis pigmentosa, autosomal recessive
UNC119	Cone or cone-rod dystrophy, autosomal dominant
USH1C	Deafness alone or syndromic, autosomal recessive; Usher syndrome, autosomal recessive
USH1G	Usher syndrome, autosomal recessive
USH2A	Retinitis pigmentosa, autosomal recessive; Usher syndrome, autosomal recessive
VCAN	Ocular-retinal developmental disease, autosomal dominant; Syndromic/systemic diseases with retinopathy, autosomal dominant
WDPCP	Syndromic/systemic diseases with retinopathy, autosomal recessive
WDR19	Syndromic/systemic diseases with retinopathy, autosomal recessive
WFS1	Deafness alone or syndromic, autosomal dominant; Syndromic/systemic diseases with retinopathy, autosomal recessive
ZNF408	Retinitis pigmentosa, autosomal recessive; Other retinopathy, autosomal dominant
ZNF423	Syndromic/systemic diseases with retinopathy, autosomal recessive
ZNF513	Retinitis pigmentosa, autosomal recessive
